# Supplementary material for: Sensitive Detection of Biomarker in Gingival Crevicular Fluid Based on Enhanced Electrochemiluminescence by Nanochannel-Confined Co3O4 Nanocatalyst
Source: Biosensors (Basel). 2025 Jan 19;15(1):63. doi: 10.3390/bios15010063 (PMC11764429; doi:10.3390/bios15010063)
Supplement: Supplementary file 1 [file biosensors-15-00063-s001.zip]

Archive with 1 entries (1 files):
- biosensors-3369731-supplementary.pdf
